# Supplementary material for: Low-level contamination confounds population genomic analysis
Source: G3 (Bethesda). 2026 Jan 30;16(4):jkag021. doi: 10.1093/g3journal/jkag021 (PMC13042315; doi:10.1093/g3journal/jkag021)
Supplement: jkag021_Supplementary_Data [file jkag021_supplementary_data.zip]

Archive with 2 entries (2 files):
- Table_S1_G3-2025-406484.xlsx
- Table_S2,_Figures_S1-S5_G3-2025-406484.pdf
